# Supplementary material for: Nutritional composition and antioxidant properties of the fruit of Berberis heteropoda Schrenk
Source: PLoS One. 2022 Apr 7;17(4):e0262622. doi: 10.1371/journal.pone.0262622 (PMC8989241; doi:10.1371/journal.pone.0262622)
Supplement: S1 File — (XLSX) [file pone.0262622.s002.xlsx]

## Sheet: Table 1
Table 1
Variable	Unit	Test method	Mean	standard deviation	RSD	n1	n2	n3
Water (g/100 g fresh fruit)	g/100g	GB 5009.3-2016	75.2167	1.75032	0.0232704	73.24	75.84	76.57
Total fat (g/100 g fresh fruit)	g/100g	GB 5009.6-2016	0.505667	0.0147422	0.029154	0.489	0.511	0.517
Total Protein (g/100 g fresh fruit)			2.54733	0.0309246	0.01214	2.513	2.556	2.573
Ash (g/100 g fresh fruit)	g/100g	GB 5009.4-2016	1.314	0.0370405	0.0281891	1.352	1.278	1.312
Total sugars (g/100 g fresh fruit)	g/100g	GB 5009.88-2014/6.3.1	60.8833	1.72732	0.028371	60.24	62.84	59.57
Carbohydrates (g/100 g fresh weight)			17.72	0.516817	0.0291658	17.23	17.67	18.26
Total Energy (kJ)			363.517	7.50803	0.0206539	371.57	356.71	362.27

## Sheet: Table 2
Table 2
Variable	unit	Detection limit	Test method	Mean	standard deviation	RSD	n1	n2	n3
Na	mg/100g	1 mg/kg	GB 5009.268-2016	1.38267	0.029023	0.0209906	1.363	1.416	1.369
K	mg/100g	1 mg/kg	GB 5009.268-2016	582.667	8.02081	0.0137657	582	575	591
Ca	mg/100g	1 mg/kg	GB 5009.268-2016	78.5333	1.61636	0.0205819	78.61	80.11	76.88
Cu	mg/100g	0.05 mg/kg	GB 5009.268-2016	0.272	0.00793725	0.0291811	0.278	0.263	0.275
Zn	mg/100g	0.5 mg/kg	GB 5009.268-2016	0.591333	0.00907377	0.0153446	0.598	0.581	0.595
Fe	mg/100g	1 mg/kg	GB 5009.268-2016	2.30667	0.0472582	0.0204876	2.36	2.27	2.29
Mg	mg/100g	5 mg/kg	GB 5009.268-2016	30.61	0.560268	0.0183034	30.14	31.23	30.46
P	mg/100g	1 mg/kg	GB 5009.268-2016	73.2433	1.71957	0.0234775	74.75	71.37	73.61
Total amino acids	g/100g	/	GB 5009.124-2016	2.82577	0.0774516	0.027409	2.9152	2.7811	2.781
Phenylalanine	g/100g	0.0025 g/100g	GB 5009.124-2016	0.12	0.01	0.0833333	0.13	0.12	0.11
Alanine	g/100g	0.0029 g/100g	GB 5009.124-2016	0.173333	0.0057735	0.0333087	0.17	0.18	0.17
Methionine	g/100g	0.0023 g/100g	GB 5009.124-2016	0.0153333	0.00057735	0.0376533	0.015	0.015	0.016
proline	g/100g	0.0026 g/100g	GB 5009.124-2016	0.2	0.0173205	0.0866025	0.22	0.19	0.19
glycine	g/100g	0.00025 g/100g	GB 5009.124-2016	0.205667	0.0110604	0.0537785	0.216	0.194	0.207
Glutamic acid	g/100g	0.00024 g/100g	GB 5009.124-2016	0.531667	0.0143643	0.0270175	0.548	0.521	0.526
arginine	g/100g	0.0020 g/100g	GB 5009.124-2016	0.216333	0.00702377	0.0324673	0.223	0.209	0.217
lysine	g/100g	0.00013 g/100g	GB 5009.124-2016	0.210333	0.00378594	0.0179997	0.213	0.206	0.212
tyrosine	g/100g	0.0028 g/100g	GB 5009.124-2016	0.112667	0.00305505	0.0271158	0.11	0.116	0.112
Leucine	g/100g	0.0011 g/100g	GB 5009.124-2016	0.178	0.00793725	0.0445913	0.187	0.172	0.175
Serine	g/100g	0.00018 g/100g	GB 5009.124-2016	0.127667	0.00907377	0.0710739	0.138	0.121	0.124
threonine	g/100g	0.00014 g/100g	GB 5009.124-2016	0.128667	0.00550757	0.042805	0.123	0.129	0.134
Aspartic acid	g/100g	0.00013 g/100g	GB 5009.124-2016	0.269333	0.0104083	0.0386448	0.261	0.281	0.266
valine	g/100g	0.00012 g/100g	GB 5009.124-2016	0.150667	0.0100167	0.0664822	0.162	0.143	0.147
histidine	g/100g	0.00059 g/100g	GB 5009.124-2016	0.0727667	0.00312143	0.0428964	0.0762	0.0701	0.072
isoleucine	g/100g	0.00043 g/100g	GB 5009.124-2016	0.113333	0.0100167	0.0883822	0.123	0.114	0.103

## Sheet: Table 3
Table 3
Fatty acids	g/100 g fatty acid	Proportion (%)
Myristic acid(C14:0)	0.0039	1.4134
2-methyl-heptanoic acid(C8:0)	0.0019	0.705197
Hexadecanoic acid(C16:0)	0.0285	10.3499
Stearyl acid(C18:0)	0.0041	1.50342
Octadecenoic acid( C18:1)*	0.0263	9.54867
Octadecadienoic acid( C18:2)*	0.0526	19.1124
Octadecentrienoic acid( C18:3)*	0.063	22.8604
Arachidic acid(C20:0)	0.0038	1.38339
Docosanoic acid(C22:0)	0.0112	4.05714
Tetrahexanoic acid(C24:0)	0.0801	29.0751
Sub total	0.2754	100
