# Supplementary material for: Nutritional composition and antioxidant properties of the fruit of Berberis heteropoda Schrenk
Source: PLoS One. 2022 Apr 7;17(4):e0262622. doi: 10.1371/journal.pone.0262622 (PMC8989241; doi:10.1371/journal.pone.0262622)
Supplement: S2 File — (XLSX) [file pone.0262622.s003.xlsx]

## Sheet: Superoxide clearance
methanol extract	Clearance rate（%）
concentration/mg·ml-1	1	2	3	Mean	STV
0.204	31.68	33.36	34.85	33.2967	1.58595
0.408	46.42	42.38	43.64	44.1467	2.06711
0.816	59.52	57.78	55.67	57.6567	1.92796
1.632	69.78	64.14	66.06	66.66	2.86747
3.264	69.96	73.44	76.57	73.3233	3.30654
6.528	84.23	86.48	82.33	84.3467	2.07746
IC50	0.55	0.597	0.569	0.572	0.0236432
SPSS	sjx 001	sjx 002	sjx 003
ethanol extract
concentration/mg·ml-1	Clearance rate（%）
0.207	28.02	26.85	25.38	26.75	1.32284
0.414	35.88	37.26	34.43	35.8567	1.41514
0.828	44.73	45.6	48.85	46.3933	2.17155
1.656	56.41	52.93	55.39	54.91	1.78897
3.312	55.99	61.16	59.23	58.7933	2.61251
6.624	70.05	65.69	68.01	67.9167	2.1815
IC50	1.336	1.374	1.326	1.34533	0.0253246
SPSS	sjx 004	sjx 005	sjx 006
acetone( 70% )
concentration/mg·ml-1	Clearance rate（%）
0.197	29.46	30.78	28.02	29.42	1.38043
0.394	39.64	42.27	38.51	40.14	1.92922
0.788	52.97	50.62	53.81	52.4667	1.65349
1.576	59.55	61.77	64.64	61.9867	2.55191
3.152	68.48	70.32	72.81	70.5367	2.17312
6.304	76.11	78.52	80.81	78.48	2.35026
IC50	0.795	0.724	0.722	0.747	0.0415812
SPSS	sjx 007	sjx 008	sjx 009
VC
concentration/mg·ml-1	Clearance rate（%）			Mean	STV
0.204	37.68	39.36	40.85	39.2967	1.58595
0.408	63.42	68.38	65.64	65.8133	2.48454
0.816	78.82	76.78	74.45	76.6833	2.1866
1.632	82.78	81.14	86.06	83.3267	2.50514
3.264	86.36	92.84	87.57	88.9233	3.44547
6.528	95.83	92.41	91.33	93.19	2.34921
IC50	0.274	0.245	0.24	0.253	0.0183576
SPSS	sjx 010	sjx 011	sjx 012

## Sheet: OH
methanol extract	Clearance rate（%）
concentration/mg·ml-1	1	2	3	Mean	STV
2.007	31.47	33.03	34.61	33.0367	1.57001
4.014	42.66	38.12	40.36	40.38	2.27007
8.028	54.92	58.26	52.47	55.2167	2.90638
16.056	69.22	73.54	71.24	71.3333	2.16151
32.112	79.75	76.71	76.24	77.5667	1.90537
64.224	84.23	85.48	80.43	83.38	2.63011
IC50	5.806	5.673	5.931	5.80333	0.129021
SPSS	sjx 013	sjx 014	sjx 015
ethanol extract
concentration/mg·ml-1	1	2	3	Mean	STV
2.014	29.06	27.84	26.33	27.7433	1.36756
4.028	35.69	37.11	33.72	35.5067	1.70242
8.056	42.73	43.07	39.62	41.8067	1.90132
16.112	55.58	60.49	56.69	57.5867	2.57489
32.224	66.18	63.39	69.51	66.36	3.06397
64.448	68.95	72.77	73.57	71.7633	2.46903
IC50	11.682	10.714	11.469	11.2883	0.508661
SPSS	sjx 016	sjx 017	sjx 018
acetone( 70% )
concentration/mg·ml-1	1	2	3
2.011	29.84	32.19	29.44	30.49	1.48577
4.022	38.74	41.15	37.54	39.1433	1.83849
8.044	51.39	50.15	48.12	49.8867	1.65083
16.088	66.92	69.14	72.01	69.3567	2.55191
32.176	72.08	74.52	76.62	74.4067	2.27212
64.352	78.41	75.22	79.85	77.8267	2.36948
IC50	7.322	6.695	7.095	7.03733	0.317453
SPSS	sjx 019	sjx 020	sjx 021
VC
concentration/mg·ml-1	1	2	3	Mean	STV
0.502	38.89	37.89	38.39	38.39	0.5
1.004	63.53	66.29	65.64	65.1533	1.44293
2.008	78.82	76.83	74.45	76.7	2.1879
4.016	82.78	81.14	86.06	83.3267	2.50514
8.032	86.36	88.84	87.57	87.59	1.24012
16.064	95.83	92.41	91.33	93.19	2.34921
IC50	0.654	0.635	0.629	0.639333	0.0130512
SPSS	sjx 022	sjx 023	sjx 024

## Sheet: abts
	methanol extract
	concentration/μg·ml-1	1	2	3	Mean	STV
	5.035	34.36	35.74	37.63	35.91	1.64162
	10.07	55.74	57.23	58.93	57.3	1.59615
	20.14	62.46	66.35	68.86	65.89	3.2247
	40.28	79.22	73.78	75.32	76.1067	2.80402
	80.56	79.75	82.76	84.64	82.3833	2.46666
	100.12	86.23	85.48	89.73	87.1467	2.26844
	IC50	9.507	8.833	8.035	8.79167	0.73687
	SPSS	sjx 025	sjx 026	sjx 027
	ethanol extract
	concentration/μg·ml-1
	5.023	34.41	37.84	36.28	36.1767	1.71733
	10.046	40.72	41.67	43.49	41.96	1.40759
	20.092	52.91	54.87	58.19	55.3233	2.66903
	40.184	69.29	65.17	71.27	68.5767	3.11193
	80.368	76.47	72.31	69.68	72.82	3.42361
	100.46	79.95	74.77	73.57	76.0967	3.39059
	IC50	14.77	14.36	13.139	14.0897	0.84844
	SPSS	sjx 028	sjx 029	sjx 030
	acetone( 70% )
	concentration/μg·ml-1
	5.017	39.84	42.19	38.41	40.1467	1.90857
	10.034	43.33	42.87	47.44	44.5467	2.51623
	20.068	62.39	60.15	57.12	59.8867	2.64485
	40.136	68.92	71.14	74.01	71.3567	2.55191
	80.272	83.58	75.52	77.62	78.9067	4.18121
	100.34	78.69	84.72	81.85	81.7533	3.01616
	IC50	11.013	10.792	11.012	10.939	0.127307
	SPSS	sjx 031	sjx 032	sjx 033
	VC
	concentration/mg·ml-1	1	2	3	Mean	STV
	2.254	35.67	35.32	34.79	35.26	0.443058
	4.508	51.4	51.83	51.58	51.6033	0.215948
	9.016	71.15	72.15	72.45	71.9167	0.680686
	18.032	78.33	77.48	77.51	77.7733	0.482321
	36.064	85.36	83.21	82.34	83.6367	1.55455
	72.128	94.83	92.41	91.33	92.8567	1.79224
	IC50	4.124	4.065	4.094	4.09433	0.0295014
	SPSS	sjx 034	sjx 035	sjx 036

## Sheet: Vc to DPPH clearance rate  
methanol extract	Clearance rate/%
concentration/μg·ml-1	1	2	3	Mean	STV
10.13	36.18	34.05	36.85	35.6933	1.46206
20.26	49.88	47.86	51.08	49.6067	1.62731
40.52	60.92	64.35	62.78	62.6833	1.71704
50.65	67.36	71.65	69.92	69.6433	2.15834
60.78	73.92	76.27	77.95	76.0467	2.02426
81.04	79.12	80.48	83.15	80.9167	2.05018
IC50	20.512	20.714	19.159	20.1283	0.845521
SPSS	sjx 037	sjx 038	sjx 039
ethanol extract
concentration/μg·ml-1	Clearance rate/%
10.08	26.02	28.28	27.34	27.2133	1.13531
20.16	35.33	39.29	37.72	37.4467	1.9941
40.32	51.15	47.82	50.44	49.8033	1.75392
50.4	52.47	56.23	54.24	54.3133	1.88107
60.48	56.52	61.26	57.17	58.3167	2.56964
80.64	59.72	64.04	62.59	62.1167	2.19855
IC50	43.19	36.99	39.811	39.997	3.10418
SPSS	sjx 040	sjx 041	sjx 042
acetone( 70% )
concentration/μg·ml-1	Clearance rate/%
9.92	28.76	30.71	30.09	29.8533	0.99631
19.84	39.81	43.54	41.31	41.5533	1.87687
39.68	52.82	54.49	54.78	54.03	1.05788
49.6	55.72	62.16	59.16	59.0133	3.2225
59.52	64.87	66.77	68.35	66.6633	1.74245
79.36	70.7	69.25	73.22	71.0567	2.00889
IC50	31.772	27.788	28.383	29.3143	2.14909
SPSS	sjx 043	sjx 044	sjx 045
VC
concentration/μg·ml-1	1	2	3	Mean	STV
2.715	27.92	27.22	26.51	27.2167	0.705006
5.43	53.12	57.38	57.37	55.9567	2.45663
10.859	78.32	75.78	74.45	76.1833	1.96627
21.719	82.78	81.14	83.06	82.3267	1.03718
43438	86.36	90.84	87.57	88.2567	2.31759
86.875	95.83	94.41	91.33	93.8567	2.30046
IC50	5.113	5.011	5.043	5.05567	0.0521664
SPSS	sjx 046	sjx 047	sjx 048

## Sheet: Content
Sample	TPC( mg /g)	TFC( mg /g)	TAC( mg /g)
methanol extract	68.55±1.28	108.41±2.92	19.83±0.50
ethanol extract	55.86±0.56	78.53±1.31	17.17±0.39
acetone( 70% )	61.36±0.53	85.19±1.84	17.91±0.67
Sample	( mg /g)TPC
	1	2	3	Mean	Standard deviation
methanol extract	69.78	68.63	67.23	68.5467	1.27704
ethanol extract	56.35	55.97	55.25	55.8567	0.558689
acetone( 70% )	61.89	61.376	60.83	61.3653	0.53008
Sample	( mg /g)TFC
	1	2	3	Mean	Standard deviation
methanol extract	108.38	111.35	105.52	108.417	2.91517
ethanol extract	78.67	79.76	77.15	78.5267	1.31089
acetone( 70% )	85.04	87.11	83.43	85.1933	1.84479
Sample	( mg /g)TAC
	1	2	3	Mean	Standard deviation
methanol extract	19.37	20.37	19.76	19.8333	0.504017
ethanol extract	17.34	17.45	16.71	17.1667	0.399291
acetone( 70% )	17.14	18.36	18.23	17.91	0.67
