# Supplementary material for: Nutritional composition and antioxidant properties of the fruit of Berberis heteropoda Schrenk
Source: PLoS One. 2022 Apr 7;17(4):e0262622. doi: 10.1371/journal.pone.0262622 (PMC8989241; doi:10.1371/journal.pone.0262622)
Supplement: S3 File — (XLSX) [file pone.0262622.s004.xlsx]

## Sheet: Corilagin
mz	int
61.421	6107
61.422	7306
61.423	1557
62.626	1784
62.627	7650
62.628	5998
72.992	2572
72.993	9276
72.994	5615
79.955	1989
79.956	12146
79.957	15544
79.958	22411
79.959	2740
85.027	2653
85.028	7954
85.029	32773
85.03	12923
85.031	6417
85.032	2694
89.824	5032
89.825	3793
89.826	3299
89.827	2015
90.485	1988
90.486	3587
90.487	4272
90.488	5118
93.032	1290
93.033	3298
93.034	5923
93.035	7315
93.036	6479
93.037	5760
96.957	1776
96.958	4735
96.959	10930
96.96	16888
96.961	15474
96.962	10728
96.963	975
109.89	2024
109.891	3206
109.893	3843
109.894	3509
109.895	2354
119.045	29
119.046	4335
119.047	16868
119.049	31232
119.05	43759
119.051	37084
119.052	22288
119.053	8572
119.055	2416
120.994	3030
120.995	5170
120.996	6007
120.998	4768
120.999	2380
135.039	2277
135.041	3776
135.042	13409
135.044	24880
135.045	34780
135.047	28717
135.048	16612
135.05	5253
135.051	263
163.033	2796
163.035	12762
163.037	31619
163.039	52028
163.041	59003
163.042	40852
163.044	21431
163.046	5681
163.048	514
181.035	198
181.037	5738
181.039	8741
181.042	23271
181.044	78885
181.046	199049
181.049	329871
181.051	390061
181.053	279700
181.056	153020
181.058	44349
181.06	9950
181.063	5041
181.065	4991
181.067	2832
191.013	2544
191.016	5578
191.018	8248
191.021	8678
191.023	6492
191.026	3252
198.994	1610
198.997	3691
198.999	12408
199.002	36517
199.005	62425
199.007	80095
199.01	60903
199.013	34718
199.015	9888
199.018	1388
209.021	2722
209.024	8547
209.027	16064
209.029	22301
209.032	18425
209.035	10752
209.038	3648
209.041	1147
214.99	1572
214.993	4365
214.996	15252
214.999	28673
215.002	40693
215.005	34564
215.008	20129
215.011	6859
215.014	298
260.973	1812
260.977	5720
260.981	15228
260.985	27766
260.989	33315
260.993	98814
260.997	355889
261.001	793743
261.005	1267889
261.009	1359660
261.013	913987
261.017	469510
261.021	137361
261.025	41764
261.029	28795
261.033	20186
261.037	8206
261.041	4168
338.086	2360
338.092	4251
338.098	5013
338.104	4063
338.11	2105
342.84	2511
342.846	4331
342.852	5106
342.858	4234
342.864	2359
371.042	2695
371.049	4744
371.056	6237
371.062	6241
371.069	4656
371.076	2435
424.463	2437
424.471	4081
424.479	4777
424.488	4082
424.496	2439
466.769	3161
466.778	4401
466.788	4646
466.798	3756
466.807	2140

## Sheet: Petunidin-3-O-beta-glucopyranos
mz	int
53.013	51439
53.014	117670
53.015	27282
57.229	15015
57.23	23352
61.256	4210
61.257	36693
61.258	14634
61.379	22534
61.38	13399
81.19	4656
81.191	8939
81.192	21397
81.193	5915
85.166	14642
85.167	11667
85.168	10297
85.169	6566
85.575	6020
85.576	22717
85.577	10190
85.578	5845
92.655	2407
92.656	30338
92.657	16635
92.661	10807
92.662	41182
92.663	5492
102.055	5998
102.056	10378
102.057	12018
102.058	9625
102.059	4846
124.453	6468
124.454	10936
124.455	12484
124.457	9856
124.458	4748
125.018	8677
125.019	21269
125.021	74788
125.022	176025
125.023	285883
125.025	318441
125.026	217653
125.027	111690
125.029	30300
125.03	7249
144.858	8211
144.86	13098
144.862	14741
144.863	12107
144.865	6738
149.022	9917
149.023	16855
149.025	19290
149.027	15480
149.029	8446
191.048	6564
191.051	15510
191.053	26312
191.056	31216
191.058	26261
191.061	15149
191.063	5334
191.126	6745
191.129	11089
191.131	12566
191.134	10212
191.136	5659
227.023	4615
227.027	14183
227.03	36902
227.033	61638
227.036	69434
227.04	46910
227.043	23734
227.046	8568
243.02	5508
243.024	15853
243.027	36357
243.031	49220
243.034	37672
243.038	16241
243.041	5956
253.004	5274
253.008	13017
253.011	21541
253.015	26067
253.019	23685
253.023	16025
253.027	7831
255.015	5569
255.019	14375
255.023	39857
255.027	67136
255.031	77841
255.035	53856
255.039	27283
255.043	5402
257.278	8044
257.282	13339
257.286	15056
257.29	11904
257.294	6224
261.409	6347
261.413	10972
261.417	13098
261.421	10904
261.425	5809
271.008	8135
271.013	49978
271.017	131799
271.021	220402
271.025	256801
271.03	181968
271.034	98918
271.038	29922
271.042	6465
272.023	9780
272.027	19439
272.031	25887
272.036	24387
272.04	16136
272.044	6903
281	7223
281.004	16360
281.009	23872
281.013	24615
281.018	18498
281.022	9963
283.012	3969
283.016	11842
283.021	21227
283.025	25901
283.03	22057
283.035	12630
283.039	4417
297.999	6108
298.004	14994
298.009	23710
298.014	26522
298.019	21534
298.024	12446
298.029	4966
298.977	1239
298.982	10788
298.987	13893
298.992	20349
298.997	17921
299.001	55592
299.006	222340
299.011	525365
299.016	852274
299.021	940598
299.026	642598
299.031	337034
299.036	102325
299.041	29955
299.046	13304
299.05	169
300.009	8286
300.014	49059
300.019	121839
300.023	200086
300.028	223221
300.033	153506
300.038	81241
300.043	24470
300.048	5889
313.998	4084
314.004	26436
314.009	25529
314.014	38449
314.019	42120
314.024	134179
314.03	499207
314.035	1076127
314.04	1696181
314.046	1749708
314.051	1148324
314.056	571492
314.061	168601
314.067	57522
314.072	41650
314.077	24346
314.083	28304
314.088	3689
315.024	7170
315.029	24259
315.035	104386
315.04	336865
315.045	588562
315.051	780928
315.056	621781
315.061	366459
315.067	130617
315.072	36445
315.077	9736
329.051	3540
329.057	11637
329.062	20987
329.068	25009
329.074	20630
329.079	11578
329.085	3985
408.655	7381
408.663	12031
408.671	13431
408.678	10696
408.686	5763
421.197	7071
421.206	11977
421.214	14343
421.222	12393
421.23	7383
477.044	7579
477.054	14299
477.064	49932
477.074	186875
477.084	571682
477.094	985119
477.104	1289026
477.113	1012279
477.123	594947
477.133	203639
477.143	54845
477.153	15731
477.163	9659

## Sheet: Cianidanol
mz	int
54.796	8691
54.797	15435
57.033	13945
57.034	52174
57.035	42110
81.032	3142
81.033	8499
81.034	34879
81.035	18773
81.036	20187
81.037	2685
83.012	17330
83.013	23897
83.014	33973
83.015	40156
83.016	5224
92.654	1885
92.655	8983
92.656	105662
92.657	64744
92.658	36958
92.659	8251
92.662	11841
92.663	21924
92.664	12045
92.665	2649
93.033	3738
93.034	6694
93.035	8390
93.036	7751
93.037	5087
95.012	4210
95.013	7290
95.014	8252
95.015	6367
95.016	3039
95.046	3229
95.047	6178
95.048	19080
95.049	36776
95.05	54391
95.051	50077
95.052	30120
95.053	12573
97.026	4159
97.027	19952
97.028	54674
97.029	92843
97.03	192926
97.031	43607
97.032	11397
97.033	2228
109.023	4784
109.024	6287
109.025	9034
109.026	32062
109.027	111824
109.028	216080
109.029	318091
109.03	290383
109.031	179529
109.032	77340
109.033	19933
109.035	5703
121.025	5389
121.027	16557
121.028	29327
121.029	40192
121.03	34295
121.032	20178
121.033	7038
121.034	3455
123.039	3209
123.04	12271
123.042	44640
123.043	108363
123.044	177998
123.045	203066
123.047	141631
123.048	74392
123.049	20242
123.051	4713
125.017	5026
125.018	9995
125.02	25542
125.021	79349
125.022	176370
125.024	282304
125.025	308120
125.026	208448
125.028	106498
125.029	26416
125.03	3633
135.042	4351
135.043	8955
135.045	12193
135.046	11858
135.048	8380
135.049	4133
137.017	3799
137.019	11341
137.02	39514
137.022	87319
137.023	139328
137.025	147811
137.026	97404
137.028	47969
137.03	11409
137.031	712
139.034	4079
139.035	6925
139.037	25317
139.038	46874
139.04	65299
139.041	54023
139.043	31733
139.044	10681
139.046	1953
145.082	2555
145.084	7398
145.085	13838
145.087	17692
145.088	16097
145.09	10328
145.092	4386
149.018	5019
149.02	22547
149.021	51064
149.023	81306
149.025	83865
149.027	54663
149.028	26598
149.03	7548
149.032	1964
151.033	5874
151.035	24427
151.036	78335
151.038	139703
151.04	190264
151.042	155750
151.044	92308
151.045	32444
151.047	6527
151.049	1477
159.039	3025
159.041	8313
159.043	18868
159.044	30243
159.046	29168
159.048	13382
159.05	5722
160.048	5274
160.05	12220
160.052	18610
160.054	20132
160.056	15899
160.057	9121
160.059	3827
161.02	4063
161.022	9312
161.024	13484
161.026	13379
161.028	9023
161.03	3846
161.053	2693
161.055	13200
161.057	38240
161.059	65308
161.061	81352
161.063	60688
161.065	34140
161.067	9890
161.069	996
162.027	4069
162.029	10804
162.03	18010
162.032	30166
162.034	20768
162.036	10179
162.038	4148
163.035	2599
163.037	6961
163.039	11395
163.041	13098
163.043	10959
163.045	6574
163.046	2662
163.545	4413
163.547	7333
163.549	8274
163.551	6641
163.553	3663
164.004	4503
164.006	12698
164.008	28967
164.01	46407
164.012	47352
164.014	30194
164.016	13881
164.018	4742
165.011	2536
165.013	10200
165.015	32635
165.017	59597
165.019	82682
165.021	68813
165.023	40453
165.025	14158
165.027	2165
167.027	2713
167.029	7826
167.031	20647
167.033	33987
167.035	34749
167.037	21069
167.039	8066
167.042	4493
174.026	4342
174.028	6665
174.03	8075
174.033	7246
174.035	4278
175.032	3023
175.034	8572
175.036	21575
175.039	34844
175.041	34409
175.043	20709
175.045	8382
175.047	2806
175.069	2086
175.071	6984
175.074	12648
175.076	15536
175.078	13655
175.08	8439
175.082	3334
177.052	6073
177.054	9742
177.057	10805
177.059	8596
177.061	4657
179.024	1472
179.026	6632
179.028	21967
179.031	62888
179.033	107791
179.035	138688
179.038	105744
179.04	60295
179.042	16917
179.044	2137
186.919	3257
186.922	6920
186.924	9232
186.927	8639
186.929	5641
187.032	4978
187.034	18715
187.036	42134
187.039	67842
187.041	71858
187.044	46488
187.046	21498
187.048	3078
188.039	3385
188.042	15981
188.044	33958
188.047	53167
188.049	52626
188.052	33294
188.054	15246
188.056	2894
201.049	5964
201.051	10169
201.054	12634
201.057	11562
201.059	7553
201.062	3161
202.055	5663
202.058	16809
202.061	31973
202.064	44609
202.066	36651
202.069	21134
202.072	6768
202.074	3236
203.059	5756
203.062	17422
203.064	62776
203.067	132282
203.07	206585
203.073	208683
203.075	134324
203.078	64199
203.081	15766
203.084	2740
205.038	3796
205.041	14428
205.043	53273
205.046	110931
205.049	172296
205.052	172168
205.055	110272
205.057	52254
205.06	13063
205.063	1578
217.082	3571
217.085	7195
217.088	8765
217.091	7147
217.094	3703
221.07	4004
221.073	19611
221.076	46833
221.079	75916
221.083	83481
221.086	57451
221.089	30090
221.092	8986
221.095	2063
227.062	6591
227.066	15710
227.069	28181
227.072	32382
227.075	21775
227.079	8781
227.082	3010
231.023	5777
231.027	9220
231.03	9849
231.033	7234
231.037	3346
245.059	3932
245.063	7539
245.066	15454
245.07	53352
245.074	173768
245.077	320334
245.081	452069
245.085	389789
245.088	236217
245.092	93895
245.096	24037
245.099	7909
245.103	8127
245.106	5202
247.05	4198
247.054	9913
247.058	15605
247.061	17374
247.065	13987
247.069	7943
247.072	2911
271.051	4675
271.055	9200
271.06	12152
271.064	11574
271.068	7974
271.072	3689
289.04	5399
289.044	23746
289.049	29465
289.054	85096
289.058	310835
289.063	814654
289.068	1359404
289.072	1632589
289.077	1188462
289.082	662388
289.086	206411
289.091	56142
289.096	24104
289.1	15544
289.151	4326
289.156	10306
289.161	15419
289.165	16356
289.17	13249
289.175	8286
289.179	3704

## Sheet: Gossypetin-8-C-glucoside
mz	int
50.688	133024
50.689	59633
53.23	15296
53.231	120427
53.232	81173
53.233	232807
53.234	403987
53.235	93630
61.212	78890
61.213	94146
61.214	21373
92.657	23756
92.658	58607
92.659	104040
92.66	126524
92.661	107320
92.662	79284
137.019	18164
137.02	58105
137.022	168576
137.023	274102
137.025	302130
137.026	204177
137.028	101724
137.029	35695
149.019	46062
149.02	154789
149.022	301517
149.024	449696
149.026	425586
149.027	263128
149.029	113331
149.031	14584
150.999	35255
151.001	65979
151.003	82319
151.005	70847
151.006	39153
164.006	20371
164.008	50690
164.01	69615
164.012	60970
164.014	32026
165.013	43075
165.015	169589
165.017	287539
165.019	355037
165.021	255686
165.023	131294
165.025	13698
178.989	26080
178.992	56312
178.994	170527
178.996	293794
178.998	354800
179.001	251016
179.003	129086
179.005	25709
183.183	35425
183.186	54917
183.188	60421
183.19	48777
183.193	27095
192.001	48363
192.004	76723
192.006	87825
192.009	72436
192.011	39845
193.007	17846
193.009	52573
193.012	87133
193.014	96541
193.017	72797
193.019	34020
214.018	37130
214.021	78433
214.024	113172
214.027	117531
214.03	88467
214.033	46330
231.06	24880
231.063	51188
231.067	65245
231.07	56883
231.073	33002
270	14075
270.005	51607
270.009	161964
270.013	256868
270.017	263939
270.022	164592
270.026	69282
270.03	31736
271.006	47933
271.01	126038
271.014	402806
271.018	827559
271.023	1278098
271.027	1280749
271.031	815404
271.035	376068
271.039	70461
271.556	28720
271.56	54650
271.564	67864
271.568	57950
271.573	32164
273.03	46488
273.034	91596
273.038	117271
273.043	103959
273.047	62838
273.051	24325
284.015	31739
284.019	79959
284.024	225981
284.028	410633
284.033	576032
284.037	489533
284.042	283747
284.047	89222
287.001	8898
287.006	70423
287.01	234758
287.015	419530
287.02	562396
287.024	444101
287.029	254234
287.033	70972
288.017	38548
288.022	80874
288.026	112302
288.031	111201
288.036	79679
288.04	39908
299.012	36444
299.017	63032
299.022	87845
299.026	92035
299.031	30098
299.036	28223
299.041	108889
299.046	325494
299.051	552168
299.055	690742
299.06	511482
299.065	281435
299.07	75410
299.075	0
313.298	29817
313.303	54022
313.308	65566
313.314	56105
313.319	33107
315.982	38108
315.987	93200
315.993	203381
315.998	285227
316.003	658570
316.009	2030714
316.014	4288284
316.019	6721378
316.025	6976085
316.03	4562230
316.035	2219900
316.041	528122
316.046	104813
316.05	144081
316.056	187942
316.061	149767
316.066	7433
317.006	43759
317.012	135652
317.017	464192
317.022	873528
317.028	1244248
317.033	1073169
317.038	661282
317.044	260429
317.049	102692
317.055	206382
317.06	404925
317.065	538410
317.071	461278
317.076	238829
317.081	47453
329.074	27119
329.079	56003
329.085	76221
329.091	73767
329.096	50332
355.047	36912
355.053	78312
355.059	117568
355.066	129644
355.072	104827
355.079	59870
355.085	23031
479.017	39509
479.027	98470
479.037	158429
479.047	493988
479.057	1661212
479.067	3308205
479.077	5033302
479.087	4890575
479.096	3117737
479.106	1477936
479.116	419477
479.126	106295
479.136	15089
479.216	31060
479.226	58617
479.236	70750
479.246	66640
479.256	52739

## Sheet: Syringetin-3-O-glucoside
mz	int
57.034	8079
57.035	12936
59.012	5905
59.013	51188
59.014	122467
59.015	13570
61.537	5101
61.538	10211
65.543	2842
65.544	8874
65.545	5672
71.011	939
71.012	4846
71.013	51530
71.014	86030
71.015	30681
71.016	1217
72.992	2547
72.993	9690
72.994	5455
85.026	1882
85.027	21985
85.028	47099
85.029	79305
85.03	169005
85.031	39664
85.032	10815
85.033	752
89.021	654
89.022	27165
89.023	45022
89.024	67378
89.025	61148
89.026	52862
89.027	4071
89.028	2378
101.021	2451
101.022	7795
101.023	18621
101.024	30484
101.025	33981
101.026	33102
101.027	1175
113.021	2784
113.022	6442
113.024	9894
113.025	10910
113.026	8783
113.027	5020
113.028	1945
115	2497
115.001	6272
115.002	10500
115.003	12322
115.005	10286
115.006	5899
115.007	2077
125.021	2277
125.022	4315
125.023	5656
125.025	5361
125.026	3519
129.016	3238
129.017	6360
129.018	8595
129.02	8243
129.021	5423
129.023	2134
133.008	1702
133.01	5562
133.011	15537
133.013	26662
133.014	33513
133.016	24809
133.017	13360
133.018	2666
137.02	1782
137.022	4346
137.023	6394
137.025	6462
137.026	4484
137.028	1897
137.602	2639
137.603	5157
137.605	6402
137.606	5468
137.608	3156
149.039	2696
149.041	10153
149.043	23423
149.044	37778
149.046	42353
149.048	29454
149.05	15487
149.051	3473
153.015	1823
153.017	4537
153.018	6592
153.02	6421
153.022	4168
153.024	1561
162.997	3663
162.999	11111
163.001	20993
163.003	29174
163.005	23892
163.007	13803
163.009	4090
163.011	2363
163.035	2049
163.037	4090
163.039	5063
163.041	4252
163.043	2306
164.003	3904
164.005	8809
164.007	26726
164.009	52308
164.011	78140
164.013	72978
164.015	44546
164.017	17952
164.019	2619
165.011	1522
165.013	11401
165.015	40212
165.017	72840
165.019	100256
165.021	83226
165.023	49679
165.025	18699
165.027	4707
165.029	911
191.009	2056
191.011	4514
191.014	16076
191.016	33418
191.019	51791
191.021	49658
191.024	30580
191.026	12910
191.029	1936
191.033	5637
191.036	5467
191.038	4453
191.041	3654
191.046	744
191.048	5829
191.051	18410
191.053	31882
191.056	40641
191.058	29771
191.061	15879
191.063	3940
191.996	2262
191.998	9613
192.001	32430
192.004	57614
192.006	77627
192.009	62581
192.011	36536
192.014	12305
192.016	2139
193.007	3207
193.009	5796
193.012	7770
193.014	8070
193.017	6614
193.019	4322
193.022	2268
204.443	3122
204.446	4504
204.449	5027
204.452	4270
204.454	2509
209.021	3333
209.024	9093
209.027	17232
209.029	24212
209.032	20241
209.035	11958
209.038	3933
243.02	2367
243.024	6071
243.027	10024
243.031	11122
243.034	8286
243.038	3754
255.015	1613
255.019	4780
255.023	13859
255.027	23215
255.031	26507
255.035	17936
255.039	8838
255.043	3074
256.023	2365
256.026	7111
256.03	17122
256.034	27826
256.038	31546
256.042	22545
256.046	12407
256.05	3485
264.486	3766
264.49	6132
264.494	6746
264.498	5134
264.503	2483
270.047	4113
270.051	7380
270.055	9085
270.059	8215
270.064	5506
270.068	2659
270.988	389
270.992	5324
270.996	6954
271	10383
271.005	9343
271.009	27042
271.013	106984
271.017	258602
271.021	423128
271.026	475461
271.03	328111
271.034	173956
271.038	51595
271.042	15276
271.047	9994
271.051	9910
271.055	12272
271.06	7718
271.064	6154
271.068	5710
271.072	3034
284.017	3086
284.021	14193
284.026	30824
284.03	48501
284.035	47973
284.039	30173
284.044	13592
284.048	3039
286.02	4181
286.025	6713
286.03	19674
286.034	70724
286.039	215981
286.043	373659
286.048	491187
286.053	387418
286.057	228117
286.062	77867
286.066	20574
286.071	6641
286.075	5752
286.08	1276
293.07	1928
293.075	4738
293.08	8349
293.085	10868
293.09	10684
293.094	7902
293.099	4229
296.987	1917
296.992	5059
296.997	10422
297.002	18310
297.007	19299
297.011	8690
297.016	3616
298.038	2248
298.043	4640
298.048	6119
298.053	5708
298.058	3834
299.036	1761
299.041	8845
299.046	30000
299.051	52362
299.056	68389
299.061	52913
299.066	30451
299.071	9094
299.076	2045
301.027	2407
301.032	4478
301.037	8223
301.042	15550
301.047	15569
301.052	39658
301.057	146101
301.062	412382
301.067	696643
301.072	867934
301.077	650029
301.082	371079
301.087	119511
301.092	33475
301.097	12790
301.102	8743
301.107	678
311.007	1973
311.012	4535
311.017	6337
311.022	5924
311.028	3590
312.018	3935
312.024	6318
312.029	6841
312.034	5267
312.039	2799
315.104	1867
315.109	8214
315.115	18557
315.12	29971
315.125	32888
315.131	21714
315.136	10339
315.141	1212
327.023	1679
327.028	5639
327.034	21153
327.039	66021
327.045	115536
327.051	153170
327.056	121861
327.062	71749
327.068	24486
327.073	6042
327.079	1637
331.064	2622
331.07	6765
331.075	11370
331.081	20300
331.087	15624
331.093	6718
331.098	2525
341.053	2554
341.059	5627
341.065	7627
341.071	7004
341.077	4322
345.012	753
345.018	4667
345.024	16032
345.03	19899
345.036	35646
345.042	123643
345.048	402914
345.054	734497
345.06	1024726
345.066	870678
345.073	525261
345.079	206092
345.085	56097
345.091	19866
345.097	18040
345.103	7898
345.109	3610
359.053	2184
359.06	10012
359.066	27364
359.073	46514
359.079	57192
359.086	42197
359.092	23463
359.099	6135
359.105	87
370.487	3126
370.494	4816
370.5	5717
370.507	5172
370.514	3329
387.036	589
387.043	6203
387.051	26541
387.058	79521
387.065	136205
387.072	173470
387.079	132212
387.087	76566
387.094	24840
387.101	6665
387.108	2332
417.056	3540
417.064	11284
417.072	20985
417.08	30020
417.088	26376
417.096	15771
417.104	5998
417.112	2203
447.073	3385
447.082	7362
447.091	10211
447.1	9644
447.109	6042
447.118	2135
461.167	4951
461.176	18815
461.185	34675
461.195	49167
461.204	44864
461.214	28629
461.223	13245
461.232	2827
507.055	3940
507.066	5842
507.077	6229
507.088	4835
507.099	2689
507.174	3673
507.185	7506
507.196	11065
507.207	12048
507.218	9751
507.229	5602
507.239	1819

## Sheet: Myricetin-3-O-galactoside
mz	int
59.012	2238
59.013	91421
59.014	86745
59.015	21706
61.928	2903
61.929	16656
61.93	3147
68.308	6633
68.309	13728
68.31	4420
70.85	7715
70.851	5466
70.852	8761
71.011	4530
71.012	96099
71.013	142092
71.014	391316
71.015	162222
71.016	16075
72.991	3400
72.992	45674
72.993	99589
72.994	46163
72.995	2717
83.012	4339
83.013	7805
83.014	9559
83.015	13243
83.016	1633
85.028	3025
85.029	16144
85.03	9348
85.031	6480
85.032	2946
87.006	2328
87.007	6592
87.008	12135
87.009	29722
87.01	9009
87.011	3692
89.022	27970
89.023	50169
89.024	78189
89.025	76781
89.026	72099
89.027	6660
89.028	1869
92.659	10809
92.66	29089
92.661	45344
92.662	67061
92.663	3736
93.141	3575
93.142	5537
93.143	6444
93.144	5707
93.145	3560
101.022	4476
101.023	10058
101.024	15639
101.025	17484
101.026	22378
101.027	3250
108.02	3632
108.021	5824
108.022	6775
108.023	5720
108.025	3345
113.021	2370
113.022	6205
113.024	10435
113.025	11713
113.026	9079
113.027	4607
114.996	10537
114.998	17153
114.999	26777
115	95822
115.001	332426
115.002	647961
115.003	963055
115.005	896744
115.006	562112
115.007	252857
115.008	71375
115.009	24515
115.01	20015
115.012	12200
115.013	12592
115.014	1808
133.002	3680
133.004	6804
133.005	35112
133.007	49181
133.008	98203
133.01	347825
133.011	1126245
133.013	2045618
133.014	2847755
133.016	2413508
133.017	1456585
133.018	572528
133.02	159000
133.021	59173
133.023	52416
133.024	23371
133.026	13619
137.02	4253
137.022	16378
137.023	29242
137.025	35949
137.026	25239
137.028	13122
137.029	3796
139.033	2365
139.035	7880
139.036	29698
139.038	60084
139.04	90987
139.041	86873
139.043	54423
139.044	24054
139.046	5282
147.039	3333
147.04	5918
147.042	20590
147.044	35445
147.046	45128
147.047	34312
147.049	19231
147.051	5771
147.052	2357
149.02	3450
149.022	6966
149.023	9103
149.025	8098
149.027	4644
151.001	4216
151.003	7637
151.005	9013
151.006	7364
151.008	4045
152.007	3601
152.009	7336
152.011	9626
152.013	8771
152.014	5347
152.016	1813
153.051	2250
153.052	5693
153.054	9333
153.056	10814
153.058	8945
153.06	4937
157.406	3343
157.408	6103
157.41	7832
157.412	7367
157.414	4880
161.02	2993
161.022	6138
161.024	8430
161.026	8487
161.028	6291
161.03	3273
165.011	954
165.013	11187
165.015	46019
165.017	91114
165.019	135627
165.021	124633
165.023	77606
165.025	34084
165.027	9443
165.029	3804
167.027	1197
167.029	11666
167.031	30672
167.033	50984
167.035	59350
167.037	42393
167.039	22901
167.041	5933
177.016	5007
177.019	7716
177.021	8120
177.023	6004
177.025	2907
183.019	200
183.021	7916
183.024	32845
183.026	76976
183.028	125517
183.031	139788
183.033	95887
183.035	49932
183.038	13536
183.04	2428
193.009	4010
193.012	7416
193.014	9580
193.017	9065
193.019	6254
193.022	2882
197.038	4569
197.041	11104
197.043	26513
197.046	30537
197.049	21626
197.051	9819
197.054	4036
201.108	2617
201.111	6361
201.114	8844
201.116	8230
201.119	5182
241.039	3609
241.042	15181
241.046	34472
241.049	55049
241.053	56630
241.056	36231
241.06	16602
241.064	3322
249.002	4626
249.006	6747
249.01	7367
249.014	6000
249.017	3440
263.004	4078
263.008	6164
263.012	6875
263.016	5742
263.02	3362
267.017	3180
267.021	12434
267.025	23845
267.029	34188
267.034	29739
267.038	17512
267.042	6761
267.046	2437
271.051	3573
271.055	7046
271.06	9626
271.064	9547
271.068	6866
271.072	3447
273.909	5165
273.913	7153
273.918	7505
273.922	5928
273.926	3380
284.022	4947
284.026	10401
284.031	15059
284.035	15794
284.04	12166
284.044	6719
284.049	2466
285.023	2736
285.027	7429
285.032	13527
285.037	27419
285.041	25063
285.046	15292
285.05	6811
285.055	2842
299.041	3134
299.046	15268
299.051	30171
299.056	43670
299.061	36998
299.066	21683
299.071	7480
299.075	3435
317.049	3622
317.055	10940
317.06	23267
317.065	35061
317.071	32356
317.076	19749
317.081	8019
317.087	2905
317.178	1913
317.183	12535
317.188	27692
317.194	43982
317.199	44602
317.204	28712
317.21	13662
317.215	2952
331.047	4092
331.053	8604
331.058	12524
331.064	13243
331.07	10208
331.075	5504
341.077	4229
341.083	8786
341.089	11460
341.095	10275
341.101	6234
341.107	2184
363.046	2387
363.053	8614
363.06	27634
363.066	47771
363.073	61080
363.079	45454
363.086	24901
363.092	6567
363.099	1397
433.221	2325
433.23	6788
433.238	11188
433.247	12229
433.255	9255
433.264	4648
478.203	903
478.212	9738
478.222	25265
478.232	42029
478.242	46603
478.252	31797
478.262	16598
478.272	4590
479.075	2581
479.085	15912
479.095	47300
479.105	82496
479.115	110317
479.125	92900
479.135	55918
479.145	22481
479.155	3505
479.214	12694
479.224	32660
479.234	64249
479.243	99249
479.253	119218
479.263	94411
479.273	55613
479.283	17980

## Sheet: kaempferol 7-O-glucoside
mz	int
50.819	3209
50.82	25673
50.821	5715
59.012	3026
59.013	44919
59.014	34195
59.015	6645
70.641	13897
70.642	21889
70.643	6823
71.01	6954
71.011	17321
71.012	23268
71.013	187238
71.014	282593
71.015	95138
71.016	3033
71.259	2803
71.26	8500
71.261	33401
71.262	25513
71.263	3653
72.991	3704
72.992	8815
72.993	24564
72.994	8029
83.013	4637
83.014	8828
83.015	19399
83.016	4496
89.022	14413
89.023	19878
89.024	26365
89.025	25468
89.026	26017
94.189	4814
94.19	8737
94.191	10678
94.192	9071
94.193	5007
96.211	4900
96.212	8478
96.213	18998
96.214	5618
107.011	8058
107.012	15966
107.013	23314
107.014	25352
107.015	20278
107.016	11416
107.017	4109
115.001	4446
115.002	8753
115.003	10821
115.005	8917
115.006	4470
133.025	39488
133.026	132199
133.028	229074
133.029	272350
133.031	195155
133.032	108713
133.034	41175
133.035	19580
133.036	9645
133.038	7776
149.018	4859
149.02	13566
149.022	33111
149.023	50443
149.025	46035
149.027	27330
149.029	9800
149.03	4377
150.996	6490
150.998	25335
151	85117
151.001	168636
151.003	255946
151.005	250337
151.007	159687
151.008	75187
151.01	17296
151.012	688
161.041	7428
161.043	11271
161.045	12532
161.047	10759
161.049	6928
175.032	7243
175.034	23676
175.036	48677
175.038	74065
175.041	72298
175.043	45071
175.045	18607
175.047	2763
190.671	4446
190.673	9123
190.676	12266
190.678	12095
190.681	8592
197.054	3840
197.056	10245
197.059	15604
197.062	15433
197.064	9812
197.067	3568
198.025	4418
198.028	9536
198.031	12519
198.033	10422
198.036	4973
199.028	2720
199.031	9816
199.034	37235
199.036	73410
199.039	108467
199.042	96686
199.044	57980
199.047	22943
199.05	4065
201.011	2832
201.013	8739
201.016	14156
201.019	15821
201.022	12622
201.024	6594
201.33	5562
201.333	9301
201.335	11048
201.338	9402
201.341	5283
209.23	4373
209.233	9657
209.236	13676
209.239	13544
209.242	9495
209.245	4373
213.047	4321
213.05	11710
213.053	18964
213.056	20708
213.059	15738
213.062	8066
215.028	5849
215.031	11342
215.034	15139
215.037	14596
215.04	9909
215.043	4382
217.04	5252
217.043	10577
217.046	30414
217.049	52937
217.052	57105
217.055	36853
217.058	17759
217.061	4732
240.033	4495
240.037	10618
240.041	16387
240.044	17819
240.048	13627
240.051	7047
241.038	4792
241.042	16100
241.045	35641
241.049	56520
241.052	56053
241.056	35648
241.06	12936
241.063	4267
243.016	3242
243.02	9435
243.023	19370
243.027	42304
243.031	47275
243.034	32491
243.038	13944
243.041	5057
257.031	4920
257.035	30778
257.039	66701
257.043	104515
257.046	104646
257.05	67965
257.054	33210
257.058	9467
257.062	5637
267.021	6633
267.025	11530
267.029	13474
267.034	11031
267.038	6166
271.934	5132
271.938	9879
271.942	12023
271.946	9202
271.951	3674
279.102	5265
279.106	9240
279.111	11221
279.115	9597
279.12	5563
284.012	6858
284.017	26857
284.022	101180
284.026	203173
284.031	308278
284.035	295352
284.04	186402
284.044	85121
284.049	22055
284.053	6458
284.968	3013
284.973	103957
284.977	86790
284.982	20674
284.986	27747
284.991	71355
285.005	45638
285.009	143821
285.014	327213
285.018	376463
285.023	1035246
285.027	3748196
285.032	9470192
285.036	15666700
285.041	18399582
285.046	13175296
285.05	7236119
285.055	2238628
285.059	655278
285.064	360778
285.068	277622
285.073	96397
285.078	38285
285.096	4374
285.1	42634
285.105	122281
285.11	82589
285.525	4370
285.53	10270
285.535	13734
285.539	11519
285.544	5606
331.161	8870
331.167	19503
331.173	40220
331.178	42464
331.184	27002
331.19	12845
331.195	5121
429.162	6808
429.17	12374
429.179	14755
429.187	12170
429.196	6888
447.028	9545
447.037	23385
447.046	32072
447.055	58232
447.064	203298
447.073	672583
447.082	1242535
447.091	1768255
447.1	1540075
447.109	934293
447.118	382619
447.127	98204
447.136	25909
447.145	9092
447.155	12996
447.164	51263
447.172	82362
447.181	109559
447.19	80012
447.199	34787
447.208	11869
447.217	5720
471.248	6459
471.258	11414
471.267	14721
471.277	13843
471.287	9320

## Sheet: Syringetin-3-O-galactoside
mz	int
55.726	15921
55.727	25858
56.345	44085
56.346	76476
56.348	604345
56.349	445915
56.35	174347
59.012	3368
59.013	38983
59.014	87374
59.015	8774
74.1	17871
74.101	13378
74.102	18400
89.022	9365
89.023	16255
89.024	19183
89.025	16013
89.026	9050
92.657	6002
92.658	12450
92.659	14566
92.66	10845
92.661	4673
101.022	5440
101.023	13852
101.024	23123
101.025	27228
101.026	37776
101.027	5934
150.996	5910
150.998	12326
151	40297
151.002	77134
151.003	112103
151.005	98718
151.007	57632
151.009	19552
153.013	5426
153.015	12859
153.017	21657
153.018	27142
153.02	25326
153.022	17017
153.024	7648
165.015	9412
165.017	14288
165.019	15834
165.021	12884
165.023	7166
178.992	3815
178.994	12473
178.996	22477
178.998	27722
179.001	24402
179.003	15018
179.005	5934
179.03	7291
179.032	14401
179.035	18118
179.037	15712
179.039	9083
191.048	5225
191.051	13098
191.053	19721
191.056	20295
191.058	14244
191.061	6017
222.681	10088
222.684	15230
222.688	15944
222.691	11849
222.694	5791
230.014	8498
230.018	16379
230.021	20769
230.024	18435
230.028	11251
234.043	3720
234.046	11466
234.05	21247
234.053	26226
234.057	22526
234.06	12951
234.063	4072
241	3265
241.003	19093
241.007	68559
241.011	126077
241.014	174704
241.018	143495
241.021	84070
241.025	27389
241.028	4013
242.003	10123
242.007	15888
242.011	46326
242.014	148276
242.018	275971
242.021	393052
242.025	341682
242.028	205939
242.032	78854
242.036	16128
242.039	5560
243.016	4283
243.02	22572
243.024	51486
243.027	83307
243.031	89236
243.034	59141
243.038	29440
243.041	7462
258	5302
258.004	23509
258.008	87686
258.012	171829
258.016	254287
258.019	233406
258.023	144209
258.027	61261
258.031	14926
258.035	2773
266.381	10022
266.385	14659
266.389	15542
266.393	12038
266.397	6094
268.993	5857
268.997	34392
269.001	83200
269.005	135712
269.009	147627
269.014	99808
269.018	51681
269.022	14693
269.026	2253
269.997	5666
270.001	14355
270.005	49895
270.009	129729
270.014	216621
270.018	256076
270.022	181656
270.026	97072
270.031	25361
270.035	4680
271.009	4286
271.013	12390
271.017	30292
271.022	53765
271.026	64284
271.03	46637
271.034	17497
271.038	6019
272.019	3117
272.023	13001
272.027	27920
272.031	53505
272.036	43522
272.04	22329
272.044	9361
272.987	4296
272.991	13066
272.996	17634
273	12098
273.004	1989
273.008	24692
273.013	12892
273.017	25069
273.022	43467
273.026	145922
273.03	490759
273.034	953191
273.039	1416945
273.043	1323606
273.047	828402
273.051	370269
273.056	96774
273.06	26235
273.064	22033
273.069	12299
273.073	17524
273.077	2741
285.994	6010
285.998	28678
286.003	88000
286.007	155077
286.012	207453
286.017	166524
286.021	98418
286.026	34378
286.03	7985
286.034	4371
286.039	12675
286.043	24033
286.048	19459
286.052	13212
286.057	7092
287.036	9794
287.041	44510
287.046	150985
287.05	271274
287.055	371824
287.06	305231
287.064	180608
287.069	65991
287.073	16913
287.078	4905
301.003	10209
301.008	21080
301.013	28317
301.018	82094
301.023	283620
301.028	600656
301.033	940891
301.038	959927
301.043	624420
301.048	304552
301.052	81828
301.057	27573
301.062	32893
301.067	38969
301.072	33948
301.077	7979
313.998	11553
314.004	17270
314.009	17975
314.014	13210
314.019	6338
314.998	10729
315.003	52599
315.009	106682
315.014	142640
315.019	117255
315.025	67371
315.03	25132
315.035	31627
315.04	96769
315.046	165767
315.051	217356
315.056	168659
315.062	95926
315.067	28115
315.072	5607
316.034	10370
316.04	30402
316.045	116216
316.05	249507
316.056	392300
316.061	401790
316.066	260238
316.072	125624
316.077	31831
316.082	5523
329	9044
329.006	15016
329.011	62181
329.017	224291
329.023	433382
329.028	637270
329.034	577095
329.04	356931
329.045	152533
329.051	43374
329.057	21518
329.062	25686
329.068	21881
329.074	13140
329.079	1337
330.016	4482
330.021	21149
330.027	72025
330.033	126952
330.039	165310
330.044	125522
330.05	70012
330.056	18574
330.061	3114
344.011	5480
344.017	37278
344.023	49260
344.029	137218
344.035	489245
344.041	1486578
344.047	2554985
344.054	3332726
344.06	2602734
344.066	1525977
344.072	512220
344.078	136636
344.084	43459
344.09	34817
344.096	4514
345.036	10879
345.042	63767
345.048	222034
345.054	407654
345.06	573736
345.066	493741
345.072	299460
345.078	121195
345.084	31104
345.091	5323
345.218	10243
345.225	15899
345.231	17115
345.237	13238
345.243	6997
347.88	7583
347.886	13555
347.892	17082
347.898	15796
347.904	10345
387.046	6355
387.053	21399
387.06	57742
387.068	97025
387.075	120002
387.082	88226
387.089	47767
387.096	9793
507.023	14200
507.034	31064
507.045	84215
507.056	124912
507.067	177285
507.077	552559
507.088	1867694
507.099	3653611
507.11	5460758
507.121	5133888
507.132	3222718
507.142	1453006
507.153	395375
507.164	128015
507.175	105382
507.186	64880
507.197	30075
507.207	650
507.229	20668
507.239	19624
507.241	37456
507.252	99355
507.263	167006
507.274	158261
507.285	95451
507.296	48094
507.306	16425
507.317	7251

## Sheet: Flavanomarein
mz	int
54.571	16571
54.572	37371
57.656	30313
57.657	17776
60.436	16131
60.437	29514
60.438	9121
61.987	6316
61.988	30095
61.989	24427
65.001	6618
65.002	51530
65.003	151860
65.004	85493
65.005	7349
83.012	16886
83.013	22043
83.014	26536
83.015	35744
83.016	4007
91.787	10590
91.788	15024
91.789	16035
91.79	12373
91.791	6212
92.655	6309
92.656	85829
92.657	112185
92.658	163665
92.659	148468
92.66	85593
92.661	26455
107.009	5399
107.011	34234
107.012	124805
107.013	231836
107.014	323548
107.015	273410
107.016	165545
107.017	65034
107.018	19411
107.019	9044
109.026	8431
109.027	16698
109.028	43661
109.029	71862
109.03	72314
109.031	44817
109.032	17268
109.033	6067
120.032	6640
120.033	12577
120.034	15916
120.035	14055
120.037	8071
125.018	5815
125.019	13307
125.021	51651
125.022	133447
125.023	220846
125.025	254308
125.026	177570
125.027	93447
125.029	26494
125.03	6810
135.033	142
135.034	14171
135.036	34477
135.037	40794
135.039	62065
135.04	230052
135.042	798864
135.043	1515395
135.045	2193616
135.046	1953942
135.048	1200514
135.049	506990
135.051	142481
135.052	55518
135.054	51201
135.055	32405
135.057	23034
135.058	4374
137.019	5886
137.02	35962
137.022	99073
137.023	167521
137.025	197120
137.026	138744
137.028	73864
137.029	19433
137.031	2360
150.343	6841
150.345	12945
150.347	16408
150.349	15112
150.35	9924
150.989	10454
150.991	32271
150.992	83224
150.994	132118
150.996	168487
150.998	515228
150.999	1805770
151.001	3780250
151.003	5895201
151.005	5997538
151.006	3910594
151.008	1927670
151.01	550498
151.012	170690
151.013	128358
151.015	87225
151.017	35857
151.019	10396
161.02	11212
161.022	24309
161.024	34495
161.026	34340
161.028	24402
161.03	11938
169.01	8838
169.012	17600
169.014	23950
169.016	23120
169.018	15458
169.02	6137
190.793	7746
190.796	14865
190.798	18891
190.801	16914
190.803	10264
220.222	10121
220.225	15806
220.228	18002
220.231	15156
220.234	8904
240.037	8716
240.041	14891
240.044	17024
240.048	13196
240.051	6134
243.056	7020
243.059	17884
243.063	29790
243.067	33292
243.07	25174
243.074	11883
245.967	8217
245.971	12793
245.975	15018
245.978	14201
245.982	10837
269.035	10463
269.04	21109
269.044	30225
269.048	31891
269.052	25018
269.056	14220
269.06	5347
287.018	3028
287.023	33506
287.027	76460
287.032	78764
287.036	133139
287.041	558043
287.046	1947888
287.05	3633205
287.055	5173586
287.06	4510915
287.064	2758283
287.069	1150688
287.073	346656
287.078	139945
287.083	106657
287.087	42791
287.092	24449
287.096	4183
337.08	9163
337.086	17071
337.092	20136
337.098	16006
337.104	8011
339.031	6607
339.037	17180
339.043	35794
339.049	60054
339.055	57782
339.061	34666
339.067	13718
339.073	5012
407.054	8086
407.061	20191
407.069	33455
407.077	39347
407.085	33625
407.093	20502
407.1	8138
449.061	22254
449.07	76970
449.079	294764
449.088	963574
449.097	1814926
449.106	2644501
449.115	2414744
449.124	1505554
449.133	666998
449.142	182315
449.151	51749
449.16	38536
449.169	21299
449.178	34329
449.187	7607

## Sheet: Luteolin
mz	int
67.853	13679
67.854	15730
67.855	3692
76.525	3616
76.526	7012
76.527	18223
76.528	6419
92.656	3871
92.657	8488
92.658	12733
92.659	13843
92.66	11036
92.661	6181
110.9	5108
110.901	8789
110.902	10853
110.904	9880
110.905	6282
120.477	4034
120.478	7436
120.479	9153
120.481	8003
120.482	4736
121.027	6123
121.028	10128
121.029	11947
121.03	10385
121.032	6417
133.023	4074
133.024	11331
133.026	44740
133.027	96740
133.029	152506
133.03	153123
133.032	96951
133.033	44301
133.035	9673
133.036	1694
135.122	5076
135.124	8757
135.125	10187
135.127	8277
135.128	4426
149.018	3714
149.02	9840
149.022	18357
149.023	38069
149.025	37088
149.027	23421
149.029	9830
149.03	3652
150.996	3491
150.998	11892
151	40210
151.001	78196
151.003	116893
151.005	109144
151.007	67246
151.008	28153
151.01	5062
153.301	2839
153.302	7057
153.304	9582
153.306	8749
153.308	5499
175.032	4852
175.034	10659
175.036	29353
175.039	49349
175.041	57212
175.043	39115
175.045	19564
175.047	3483
177.981	6635
177.983	8828
177.985	9266
177.987	7632
177.99	4621
189.572	5481
189.574	8212
189.577	9297
189.579	8083
189.582	5125
199.031	3926
199.034	9367
199.036	24914
199.039	41368
199.042	44323
199.044	29107
199.047	11753
199.05	4341
217.04	5647
217.043	17531
217.046	32953
217.049	47217
217.052	43033
217.055	26936
217.058	11110
217.061	4003
241.042	4541
241.045	9229
241.049	11982
241.052	10759
241.056	6553
243.02	5121
243.024	10163
243.027	13772
243.031	13379
243.034	9028
243.038	3597
257.036	4401
257.04	8880
257.044	11867
257.047	11250
257.051	7341
267.021	4546
267.025	8249
267.03	10195
267.034	8812
267.038	4934
285.005	18252
285.009	26480
285.014	49670
285.018	54478
285.023	143281
285.027	516517
285.032	1296341
285.037	2139710
285.041	2500196
285.046	1782967
285.05	974144
285.055	298096
285.059	86404
285.064	48685
285.068	39351
285.073	15289
285.078	983

[truncated: 22 more sheets: Spiraeoside, Myricetin, Luteolin-4'-O-glucoside, Dihydromyricetin, Morin, Quercetin, Kaempferol, Kaempferide, Isorhamnetin, Galangin, Genistein, Flavokawain B, Epicatechin, Herbacetin, Dihydro-Quer, Flavonol base + 4O, 1MeO, Naringenin-7-O-glucoside, Phlorizin, Hyperoside, Aurantio-obtusin beta-D-glucosi …]
